# Supplementary material for: Genetic typing and intrafamilial transmission of human T-lymphotropic virus type 1 in non-endemic areas of China
Source: Front Microbiol. 2023 Oct 18;14:1288990. doi: 10.3389/fmicb.2023.1288990 (PMC10619906; doi:10.3389/fmicb.2023.1288990)
Supplement: Supplementary file 1 [file Table_1.XLSX]

## Sheet: Table S1
	Table S1. Primers and probes used in the duplex Qpcr
	Gene	Primer/probe	5' - 3' Sequences	Amplicon size (bp)
	pol	HTLV-1-F	CTAGCCCACTTGCAAACTATAGACCT	109
		HTLV-1-R	CGTAGTTACACTGCTGTGGGACAG
		HTLV-1-P	AGACGCCTTTTTCCAAATCCCCTTACC
	RPPH1	RPPH1- F	CATGCCGTCCCGCGATATTGA	102
		RPPH1- R	GTTGATGACGTCAGCGTTCGAATTC
		RPPH1-P	CTCCGAACCTCTCGCCCTGCC

## Sheet: Table S2
		Table S2 Demographic characteristics of 46 HTLV infected individuals in this study
		Characteristics		HTLV infected individuals in this study（persent %）（N=46）	Percent(%)
		age group
			18-35	15	32.6087
			36-55	26	56.5217
			>55	5	10.8696
		Sex
			Male	25	54.3478
			Femal	21	45.6522
		Previous donation history
			first-time donors	25	54.3478
			repeat donors	21	45.6522
		Ethnicity
			Han	42	91.3043
			Non-Han	4	8.69565

## Sheet: Table S3
	Table S3 Personal experiences of 12 HTLV-1 infected individuals in this study
	Personal experiences of HTLV-1 infected blood donors(N=12)	N(%)
	Domestic sojourn history
	Fujian, Guangdong Zhejiang（more than 3 moths）	7 (58.3)
	Personal experiences of possibalbly be infected with HTLV-1
	Extraction, cleaning, filling or fixing of teeth	9 (75.0)
	Receive blood transfusion	1 (8.3)
	Surgical or suture treatment	7 (58.3)
	no any of the above experiences	2 (16.7)
	Sexual history
	3-4 sexual partners	4（33.3）
	1 sexual partner	6（50.0）
	Refused to answer	2（16.7）
	HTLV-1 related symptoms or disease
	Infectious dermatitis	1 (8.3)
	Bronchial lung disease	1 (8.3)
	Pruritus of skin	1 (8.3)
	Chronic inflammatory arthritis	1 (8.3)
	Non-related symptoms	9 (75.0)

## Sheet: Table S4
		Table S4 The general distribution of HTLV-1 genotypes across the mainland
		Province (or city)	Number of individuals tested	Number of HTLV-1a.A	Number of HTLV-1a.B
		Shenzhen	6	3	3
		Jiangxi	5	2	3
		Hunan	3	0	3
		Jilin	3	1	2
		Hainan	2	1	1
		Guangxi	1	1	0
		Tianjin	1	1	0
		Hebei	1	0	1
		Shandong	1	1	0
		Ningxia	1	1	0
		Jiangsu	1	1	0
		Shanghai	1	1	0
